# Supplementary material for: Effect of the Nanoparticle Exposures on the Tomato Bacterial Wilt Disease Control by Modulating the Rhizosphere Bacterial Community
Source: Int J Mol Sci. 2021 Dec 30;23(1):414. doi: 10.3390/ijms23010414 (PMC8745216; doi:10.3390/ijms23010414)
Supplement: Supplementary file 1 [file ijms-23-00414-s001.zip]

Archive with 1 entries (1 files):
- ijms-1491113-supplementary.pdf
